# Supplementary material for: Overview and Toxicity Assessment of Ultrasound-Assisted Extraction of Natural Ingredients from Plants
Source: Foods. 2024 Sep 26;13(19):3066. doi: 10.3390/foods13193066 (PMC11476364; doi:10.3390/foods13193066)
Supplement: Supplementary file 1 [file foods-13-03066-s001.zip]

Archive with 1 entries (1 files):
- foods-3195932-supplementary.pdf
